# Supplementary material for: Construction of a Mycobacterium smegmatis Promoter Library for Therapeutic and Environmental Applications
Source: ACS Omega. 2025 Oct 2;10(40):46457–66. doi: 10.1021/acsomega.5c02222 (PMC12529400; doi:10.1021/acsomega.5c02222)
Supplement: Supplementary file 2 [file ao5c02222_si_002.xlsx]

## Sheet: Cover Page
Construction of a Mycobacterium smegmatis Promoter Library for Therapeutic and Environmental Applications Lin Fang a#, Elias H. Nafziger b%, Min Guo a&, Margaret S. Saha c* a Computational & Applied Mathematics & Statistics, William & Mary, Williamsburg, VA 23185, United States b Department of Biology, William & Mary, Williamsburg, VA 23185, United States c Department of Applied Science, William …
# Systems, Synthetic, and Physical Biology, Rice University, 6100 Main St, Houston, TX 77005, United States % Virology, Immunology, and Microbiology, Boston University Chobanian and Avedisian School of Medicine, 620 Albany St, Boston, MA 02218, United States & Biostatistics and Health Data Science, University of Minnesota Twin Cities Graduate School, 321 Johnston Hall 101 Pleasant Street SE, Minn…

## Sheet: Table S1
Table S1. List of Test Promoters Used in this Study
Part ID	Promoter Name	Sequence	Reported/Predicted Strength	Source	Reporter Plasmid Name	Gene Name	Gene Product/Function (Li et al. 2017)	RPKM Values (Li et al., 2017)
								Average RPKM (16h)	Average RPKM (26h)	Average RPKM (39h)
AB_001	rpsL	GTCGCGGTCGGCCCTGGTATTGTGGTGGATC	Strong	Kenney & Curchward, 1996	pSUM9.01	MSMEG_1398	rpsL, 30S ribosomal protein S12	4030.75	2344.94	417.229
AB_002	MSMEG_4222 (ftsZ P2)	CCTGCCACGATCAGCCGCGTCCGCCCCCTACCGTTCTGTTT	Medium-weak	Roy et al., 2011	pSUM9.02	MSMEG_4222	ftsZ, cell division protein FtsZ	711.967	790.324	154.559
AB_003	MSMEG_5228	GCCCGCCGCTCACCATCGAAACTGGAACGTGTTTCAGTTATGCTGCGGGC	Weak (31.6 RPKM)	Uhía et al., 2011	pSUM9.03	MSMEG_5228	3-beta hydroxysteroid dehydrogenase/isomerase	62.1341	31.5849	13.6454
AB_004	Psmyc	GGGAGAACCCACCCGGGGTGGGCGAGTTTGTCCTGCGTGTGCTCGGTCGAGTAGGCTCTGGGA	Strong	Kaps et al., 2001; Ehrt et al., 2005	pSUM9.04	MSMEG_3833	rpsA, 30S ribosomal protein S1	2426.14	1867.22	1012.33
AB_006	Pwmyc	CGATCTAGAATTGGCACATGGCCCGTCACAAGGAGTTCGATCCGGACGTCGCACTGGACACCGCGATGCGGGTGTTCTGGCGCAGCGGCTACGCGCACACGTCGACCGAGGATC	Medium	Kaps et al., 2001	pSUM9.06	MSMEG_1509	TetR family transcriptional regulator	10.3269	13.6008	14.2601
AB_007	pMSMEG_0581	TACATGCACTGCACGCACGTGACCTGCGTATTTACCGTGGAACT	Weak (14.1 RPKM)	Li et al., 2017; Martini et al., 2019	pSUM9.07	MSMEG_0581	gabT, 4-aminobutyrate aminotransferase	13.004	14.1417	12.4352
AB_008	MSMEG_0451	GCCATAGGCTGACCGGTTTGGTGAGCGCGTAAAGCGGTTATCGACAGGAC	Strong (2825.48 RPKM)	Li et al., 2017; Martini et al., 2019	pSUM9.08	MSMEG_0451	oxidoreductase, FAD-linked	66.2548	2825.48	6427.82
AB_009	MSMEG_1364	GCAAGGGGACTGTTTTGGCTGATCGGGGGTGAGTCGGCTAGTCTTGTCGA	Medium-Weak (952.03 RPKM)	Li et al., 2017; Martini et al., 2019	pSUM9.09	MSMEG_1364	rplJ, 50S ribosomal protein L10	2632.32	952.031	224.23
AB_010	MSMEG_1919	AGACGCATATCACACGCTTAATCGAGGGCGCAGGTGGGTATCACTGTAGT	Strong (3116.36 RPKM)	Li et al., 2017; Martini et al., 2019	pSUM9.10	MSMEG_1919	transcription factor WhiB	2872.59	3116.36	1885.78
AB_011	MSMEG_2784	CACGCGCGGTGGTTCTGGCGCGCTTCCTCTCGCGCACGTAATTTGGGGAC	Weak (409.49 RPKM)	Li et al., 2017; Martini et al., 2019	pSUM9.11	MSMEG_2784	msrB, methionine-R-sulfoxide reductase	258.317	409.493	402.534
AB_012	MSMEG_3050	CCAGGGGGTGGGGTTAGCTTTCGTCAGCTTGCGTGGGTACGGTCGTCGTC	Strong (6218.9 RPKM)	Li et al., 2017; Martini et al., 2019	pSUM9.12	MSMEG_3050	integration host factor	6097.58	6218.92	1729.04
AB_013	MSMEG_3443	TGATACGCGAACGCGTTTGTCCGAGCGTCGCTGGGGATATTCTGCCGATC	Medium-strong (1618.82 RPKM)	Li et al., 2017; Martini et al., 2019	pSUM9.13	MSMEG_3443	hypothetical protein	73.5562	1618.82	4340.78
AB_014	MSMEG_3976	CACTCGCGGTGTTCACCCACGTCTTGACCGCGACCGGGGATAATGGTGGT	Weak (21.05 RPKM)	Li et al., 2017; Martini et al., 2019	pSUM9.14	MSMEG_3976	DNA-binding protein	35.98	21.048	23.8726
AB_015	MSMEG_4272	CAGCCTGTGGATGAGTCGGGAATAGCCGCAGAACGAGGTACCGTTGACAT	Strong (3182.37 RPKM)	Li et al., 2017; Martini et al., 2019	pSUM9.15	MSMEG_4272	HesB/YadR/YfhF family protein	2951.22	3182.37	2163.79
AB_016	MSMEG_4276	GATCCACGCCTGGCAAAAATGGCTGGCATGCAGGCGATACAATCGCCGTT	Medium-weak (651.75 RPKM)	Li et al., 2017; Martini et al., 2019	pSUM9.16	MSMEG_4276	branched-chain amino acid aminotransferase	507.809	651.746	747.603
AB_017	MSMEG_4474	GATCCAGTGAGGTTCACCTGCGTTTGTTCGCTGACGCGATAACGTCGGGT	Weak (320.9 RPKM)	Li et al., 2017; Martini et al., 2019	pSUM9.17	MSMEG_4474	acyl-CoA oxidase	251.251	320.912	135.885
AB_018	MSMEG_5180	CCGAATCGTGACTCAAAGATTCCTTAATAGTGACCCATACGCTCAGAGTC	Strong (7694.11 RPKM)	Li et al., 2017; Martini et al., 2019	pSUM9.18	MSMEG_5180	hypothetical protein	1776.07	7694.11	3208.71
AB_019	MSMEG_6182	TTCACTGGCCCGGATCGTTTACCCCGTGCCCGCATGGCAACATGAACCGC	Weak (85.57 RPKM)	Li et al., 2017; Martini et al., 2019	pSUM9.19	MSMEG_6182	hypothetical protein	171.745	85.5676	80.779
Table S1. List of Test Promoters Used in this Study. Part IDs and reporter plasmid names are assigned by this study. Promoter names, sequences, gene names, gene products, and RPKM values were obtained from Li et al. (2017). Column named "Source" displays the literature source where the promoter was initially characterized or identified.

## Sheet: Table S2`
Table S2. Single Channel Outputs (m) of Promoter Reporter Plasmids
Promoter Reporter Plasmids	Standard 7H9						NL - 7H9						Soil - 7H9
	Control TU Outputs (mControl TU)			Test TU Outputs (mTest TU)			Control TU Outputs (mControl TU)			Test TU Outputs (mTest TU)			Control TU Outputs (mControl TU)			Test TU Outputs (mTest TU)
	Mean	Standard Deviation	Coefficient of Variation	Mean	Standard Deviation	Coefficient of Variation	Mean	Standard Deviation	Coefficient of Variation	Mean	Standard Deviation	Coefficient of Variation	Mean	Standard Deviation	Coefficient of Variation	Mean	Standard Deviation	Coefficient of Variation
pSUM.001	7.12028e+12	4.32443e+12	0.607339	2.43475e+13	9.8773e+12	0.405681	4.36452e+12	2.24631e+12	0.514675	4.65724e+13	2.69784e+13	0.579279	8.07784e+12	3.43045e+12	0.424674	3.40822e+13	2.57976e+13	0.756924
pSUM.002	8.56563e+12	2.95567e+12	0.345061	1.00703e+11	7.2354e+10	0.718492	5.73475e+12	5.7934e+11	0.101023	5.73165e+11	4.17344e+11	0.72814	8.28581e+12	1.67021e+12	0.201575	1.48912e+11	5.90312e+10	0.396418
pSUM.003	1.09108e+13	4.75027e+12	0.435374	4.75212e+11	2.34728e+11	0.493945	5.3147e+12	1.32742e+12	0.249764	1.05998e+12	7.07641e+11	0.667599	9.13467e+12	9.93362e+11	0.108746	4.84504e+11	1.2795e+11	0.264084
pSUM.004	1.42556e+13	4.83389e+12	0.339086	1.54395e+13	6.38431e+12	0.413505	1.44104e+13	1.26255e+13	0.876141	4.56163e+13	3.21861e+13	0.705584	1.09224e+13	3.28279e+12	0.300557	13926407331584	4.63971e+12	0.333159
pSUM.006	9.17601e+12	3.15892e+12	0.344259	7.42617e+11	8.13816e+11	1.09588	5.28278e+12	2.19718e+12	0.415913	1.88924e+12	1.33901e+12	0.708755	7.20582e+12	1.30712e+12	0.181397	6.05279e+11	2.18148e+11	0.360409
pSUM.007	7.8595e+12	4.0468e+12	0.514893	-134623100000	282225200000	-2.09641	1.99742e+13	2.82296e+13	1.4133	2.18851e+11	4.84976e+11	2.21601	9.51645e+12	3.00449e+12	0.315715	-3.92925e+10	4.42516e+10	-1.12621
pSUM.008	7.23505e+12	2.19327e+12	0.303146	8.10428e+11	6.7075e+11	0.827648	7.89481e+12	3.62801e+12	0.459544	2.61075e+12	1.31131e+12	0.502272	8.21133e+12	1.79733e+12	0.218884	9.27471e+11	2.16665e+11	0.233608
pSUM.009	16880152294993	4.40319e+12	0.26085	1.51673e+13	3.00404e+12	0.19806	9.3374e+12	4.3186e+12	0.462506	3.72032e+13	2.53789e+13	0.68217	8.98842e+12	2.85721e+12	0.317877	1.00366e+13	3.37548e+12	0.336315
pSUM.010	2.58031e+13	1.83729e+13	0.712043	8.77357e+11	6.886e+11	0.784858	9.82621e+12	2.57718e+12	0.262277	1.93738e+12	1.8345e+12	0.9469	1.01291e+13	3.00115e+12	0.296289	2.05745e+11	1.21454e+11	0.590314
pSUM.011	1.27687e+13	9.34597e+12	0.731946	1.28681e+12	8.72135e+11	0.677751	1.09591e+13	5.36106e+12	0.489188	3.91329e+12	2.26039e+12	0.577618	1.20496e+13	5.59714e+12	0.464508	1.34967e+12	7.83696e+11	0.580656
pSUM.012	1.22032e+13	1.34806e+13	1.10467	3.47079e+12	3.9822e+12	1.14735	1.07679e+13	3.37092e+12	0.313053	4.12577e+12	2.88558e+12	0.699405	1.37334e+13	2.63884e+12	0.192148	4.10856e+12	1.073e+12	0.261162
pSUM.013	1.12587e+13	1.2463e+13	1.10696	3.981e+11	4.37918e+11	1.10002	9.89354e+12	3.1354e+12	0.316914	6.91866e+11	2.42023e+11	0.349811	1.06001e+13	2.50042e+12	0.235886	3.76016e+11	2.04098e+11	0.542792
pSUM.014	1.54663e+13	7.64317e+12	0.494182	1.55236e+12	9.59064e+11	0.617812	1.06058e+13	3.16152e+12	0.298093	2.88124e+12	2.22097e+12	0.770839	1.41228e+13	4.016e+12	0.284363	9.52002e+11	3.34207e+11	0.351057
pSUM.015	2.22807e+13	4.61162e+12	0.206979	4.64773e+12	1.12412e+12	0.241864	1.18243e+13	7.2689e+12	0.614744	3.88037e+12	4.07205e+12	1.0494	1.19169e+13	1.962e+12	0.164639	2.76284e+12	1.04744e+12	0.379117
pSUM.016	1.72526e+13	26789844813052	1.5528	3.86369e+12	6.07922e+12	1.57342	5.76695e+12	1.35979e+12	0.235791	2.2934e+12	7.4195e+11	0.323515	8.27114e+12	2.4481e+12	0.295982	2.47729e+12	7.48199e+11	0.302023
pSUM.017	2.64845e+13	2.96107e+13	1.11804	7.68521e+11	9.42396e+11	1.22625	7.26118e+12	2.1362e+12	0.294195	5.47908e+11	4.16585e+11	0.76032	7.83854e+12	1.803e+12	0.230017	2.32826e+11	6.40757e+10	0.275208
pSUM.018	1.15176e+13	6.17845e+12	0.536435	3.37054e+11	2.42966e+11	0.720852	9.53213e+12	4.16232e+12	0.436662	8.93935e+11	6.85714e+11	0.767074	1.19542e+13	2.46748e+12	0.206411	2.63163e+11	8.34038e+10	0.316928
pSUM.019	2.29681e+13	9.76956e+12	0.425353	2.26165e+12	6.15264e+11	0.272042	8.1507e+12	2.04981e+12	0.251489	1.19232e+12	5.05393e+11	0.423875	9.94517e+12	3.26886e+12	0.328689	1.27149e+12	5.23887e+11	0.412027
Table S2. Single Channel Outputs of Promoter Reporter Plasmids. Control TU outputs and test TU outputs, as well as the corresponding coefficient of variation (CV), of all promoter reporter plasmids across culturing condtions are displayed.

## Sheet: Table S3
	Table S3. List of Test Promoters Relative Promoter Strengths (ρ) during Exponential Phase
Part ID	Promoter Name	Gene Name	Relative RPKM (16h) (Li et al., 2017)	Standard 7H9			NL-7H9				Soil-7H9
				Ratiometric Characteristic (α)	Relative Promoter Strength (ρ)	Coefficient of Variation	Ratiometric Characteristic (α)	Relative Promoter Strength (ρ)	Coefficient of Variation	Ratiometric Characteristic (α)	Relative Promoter Strength (ρ)	Coefficient of Variation
AB_001	rpsL	MSMEG_1398	1.66138	3.68147	3.49735	0.148722	14.556	3.6726	1.10048	3.9581	3.12833	0.27824
AB_002	MSMEG_4222 (ftsZ P2)	MSMEG_4222	0.293457	0.0108856	0.0103412	0.722148	0.100925	0.0254642	0.726614	0.017416	0.013765	0.252289
AB_003	MSMEG_5228	MSMEG_5228	0.0256102	0.0434202	0.0412486	0.214787	0.189224	0.0477425	0.492041	0.0525943	0.0415685	0.18412
AB_004	psmyc	MSMEG_3833	1	1.05265	1	N/A	3.96342	1	N/A	1.26524	1	N/A
AB_006	pwmyc	MSMEG_1509	0.00425653	0.0699839	0.0664837	0.71625	0.315824	0.0796848	0.480439	0.0821482	0.0649268	0.207303
AB_007	pMSMEG_0581	MSMEG_0581	0.00535995	-0.0183533	-0.0183533	-1.36802	0.00488448	0.00123239	1.95295	-0.00497981	-0.00393585	-1.00924
AB_008	MSMEG_0451	MSMEG_0451	0.0273087	0.111547	0.105968	0.799735	0.344468	0.0869118	0.341782	0.112749	0.0891124	0.0472497
AB_009	MSMEG_1364	MSMEG_1364	1.08498	0.921019	0.874955	0.15152	3.80701	0.960536	0.416189	1.10969	0.877061	0.070361
AB_010	MSMEG_1919	MSMEG_1919	1.18401	0.0323119	0.0306959	0.35478	0.177731	0.0448429	0.844176	0.0192642	0.0152257	0.309139
AB_011	MSMEG_2784	MSMEG_2784	0.106473	0.100603	0.0955713	0.2078	0.35137	0.0886532	0.269146	0.107982	0.085345	0.0976733
AB_012	MSMEG_3050	MSMEG_3050	2.51328	0.269162	0.2557	0.169779	0.411498	0.103824	0.665696	0.296274	0.234164	0.0775825
AB_013	MSMEG_3443	MSMEG_3443	0.0303182	0.0352389	0.0334764	0.172126	0.0756844	0.0190957	0.519239	0.034092	0.026945	0.338991
AB_014	MSMEG_3976	MSMEG_3976	0.0148301	0.0972281	0.0923653	0.25172	0.246748	0.0622563	0.540099	0.0664464	0.0525168	0.159715
AB_015	MSMEG_4272	MSMEG_4272	1.21643	0.212985	0.202333	0.229304	0.287321	0.0724933	0.430127	0.228816	0.180847	0.276269
AB_016	MSMEG_4276	MSMEG_4276	0.209307	0.22527	0.214003	0.0859431	0.405066	0.102201	0.351242	0.300591	0.237576	0.0871874
AB_017	MSMEG_4474	MSMEG_4474	0.10356	0.0251579	0.0238997	0.482059	0.0716137	0.0180687	0.564948	0.0295394	0.0233468	0.142202
AB_018	MSMEG_5180	MSMEG_5180	0.732054	0.0296586	0.0281752	0.45902	0.0855811	0.0215927	0.542852	0.0216662	0.0171242	0.129793
AB_019	MSMEG_6182	MSMEG_6182	0.0707895	0.104628	0.0993949	0.270527	0.145296	0.0366592	0.353011	0.124917	0.0987298	0.126801
Table S3. List of Test Pomoter Relative Promoter Strengths during Exponential Phase. Each promoter's relative RPKM (16h), ratiometric characteristics, relative promoter strengths, and the corresponding coefficient of variation in three different culutring conditions during the exponential phase are displayed. The reference promoter, AB_004, is highlighted.

## Sheet: Table S4
	Table S4. List of Test Promoters Relative Promoter Strengths (ρ) during Early Stationary Phase
Part ID	Promoter Name	Gene Name	Standard 7H9			NL-7H9				Soil-7H9
			Ratiometric Characteristic (α)	Relative Promoter Strength (ρ)	Coefficient of Variation	Ratiometric Characteristic (α)	Relative Promoter Strength (ρ)	Coefficient of Variation	Ratiometric Characteristic (α)	Relative Promoter Strength (ρ)	Coefficient of Variation
AB_001	rpsL	MSMEG_1398	19.761	2.84959	0.137027	23.0086	2.54792	0.0955461	18.9303	2.98298	0.134
AB_002	MSMEG_4222 (ftsZ P2)	MSMEG_4222	0.249217	0.0359379	0.106971	0.288994	0.0320025	0.344381	0.221605	0.0349198	0.0299271
AB_003	MSMEG_5228	MSMEG_5228	0.334508	0.0482371	0.115487	0.478615	0.0530007	0.080895	0.379935	0.0598687	0.0319503
AB_004	psmyc	MSMEG_3833	6.93467	1	0.390109	9.03036	1	0.0901343	6.34613	1	0.200321
AB_006	pwmyc	MSMEG_1509	0.654961	0.0944473	0.867148	0.686532	0.0760249	0.0274449	0.619019	0.0975428	0.073322
AB_007	pMSMEG_0581	MSMEG_0581	0.122326	0.0176398	0.147169	0.11098	0.0122897	0.153749	0.130002	0.0204853	0.147687
AB_008	MSMEG_0451	MSMEG_0451	0.626222	0.0903031	0.354393	0.828649	0.0917626	0.0590181	0.702631	0.110718	0.0581336
AB_009	MSMEG_1364	MSMEG_1364	5.20427	0.750472	0.1435	9.3203	1.03211	0.209031	6.96123	1.09693	0.0169542
AB_010	MSMEG_1919	MSMEG_1919	0.626668	0.0903674	0.555868	0.885046	0.0980079	0.191684	0.299307	0.0471637	0.313956
AB_011	MSMEG_2784	MSMEG_2784	0.679849	0.0980362	0.33649	1.18861	0.131624	0.0239738	0.786823	0.123985	0.182274
AB_012	MSMEG_3050	MSMEG_3050	1.27016	0.183161	0.400653	1.54418	0.170998	0.0562865	1.49736	0.235949	0.151587
AB_013	MSMEG_3443	MSMEG_3443	0.331284	0.0477722	0.362698	0.556188	0.0615909	0.311708	0.362027	0.0570468	0.233329
AB_014	MSMEG_3976	MSMEG_3976	0.798428	0.115136	0.272032	0.825193	0.0913799	0.0876908	0.739485	0.116525	0.403655
AB_015	MSMEG_4272	MSMEG_4272	1.82621	0.263345	0.141799	1.86456	0.206477	0.165995	1.43899	0.226751	0.191678
AB_016	MSMEG_4276	MSMEG_4276	0.942086	0.135852	0.186432	1.7822	0.197357	0.0656013	1.51012	0.237959	0.0959408
AB_017	MSMEG_4474	MSMEG_4474	0.274667	0.0396078	0.182989	0.326208	0.0361235	0.0407091	0.306123	0.0482378	0.0952611
AB_018	MSMEG_5180	MSMEG_5180	0.226151	0.0326116	0.0622749	0.313196	0.0346826	0.0577172	0.25776	0.040617	0.0724561
AB_019	MSMEG_6182	MSMEG_6182	0.712186	0.102699	0.129922	0.705323	0.0781058	0.0163048	0.758405	0.119507	0.0785188
Table S4. List of Test Pomoter Relative Promoter Strengths during Early Stationary Phase. Each promoter's ratiometric characteristics, relative promoter strengths, and the corresponding coefficient of variation in three different culutring conditions during the early stationary phase are displayed. The reference promoter, AB_004, is highlighted.

## Sheet: Table S5
Table S5. P values (Wilcoxon Rank-Sum), Comparing Dual-Channel Relative Promoter Strengths or Single-Channel Test TU Ouputs between Culturing Conditions
Part ID	Comparing Relative Strength w/ Standard 7H9		Comparing Test TU Outputs w/ Standard 7H9
	NL-7H9	Soil-7H9	NL-7H9	Soil-7H9
AB_001	0.093	0.24	0.13	0.39
AB_002	0.13	0.48	0.0022 **	0.24
AB_003	0.94	0.7	0.093	0.59
AB_004	Reference Promoter Construct
AB_006	0.59	0.24	0.24	0.24
AB_007	0.065	0.24	0.041 *	0.065
AB_008	0.48	0.065	0.015 *	0.18
AB_009	0.7	0.31	0.026 *	0.041 *
AB_010	0.94	0.0087 **	0.48	0.0087 **
AB_011	0.59	0.39	0.015 *	0.7
AB_012	0.0043 **	0.7	0.48	0.18
AB_013	0.041 *	0.24	0.13	0.31
AB_014	0.13	0.0043 **	0.39	0.39
AB_015	0.0022 **	0.59	0.093	0.026 *
AB_016	0.0022 **	0.065	0.48	0.31
AB_017	0.31	0.94	0.59	0.7
AB_018	0.39	0.093	0.18	0.94
AB_019	0.0022 **	0.82	0.015 *	0.015 *
Table S5. P values (Wilcoxon Rank-Sum), Comparing Dual-Channel Relative Promoter Strengths or Single-Channel Test TU Ouputs between Culturing Conditions. For each test promoter, a Wilcoxon Rank-Sum test was performed to compare its characterisitc between when the cells were cultured in standard 7H9 and cultured in either NL-7H9 or Soil-7H9, using either the promoter's dual-channel relative streng…

## Sheet: Table S6
Table S6. Parts used in this study
Name	Type	Sequence	Source
AB_004	Control promoter	GGGAGAACCCACCCGGGGTGGGCGAGTTTGTCCTGCGTGTGCTCGGTCGAGTAGGCTCTGGGA	Kaps et al., 2001; Ehrt et al., 2005	isolated from M. smegmatis genomic DNA using P-SMEG11 and P-SMEG12
AB_001	Test promoter	GTCGCGGTCGGCCCTGGTATTGTGGTGGATC	Kenney & Curchward, 1996	isolated from M. smegmatis genomic DNA using P-SMEG01 and P-SMEG02
AB_002	Test promoter	CCTGCCACGATCAGCCGCGTCCGCCCCCTACCGTTCTGTTT	Roy et al., 2011	isolated from M. smegmatis genomic DNA using P-SMEG03 and P-SMEG04
AB_003	Test promoter	GCCCGCCGCTCACCATCGAAACTGGAACGTGTTTCAGTTATGCTGCGGGC	Uhía et al., 2011	gBlock, Integrated DNA Technologies (IDT)
AB_006	Test promoter	CGATCTAGAATTGGCACATGGCCCGTCACAAGGAGTTCGATCCGGACGTCGCACTGGACACCGCGATGCGGGTGTTCTGGCGCAGCGGCTACGCGCACACGTCGACCGAGGATC	Li et al., 2017; Martini et al., 2019	gBlock, IDT
AB_007	Test promoter	TACATGCACTGCACGCACGTGACCTGCGTATTTACCGTGGAACT	Li et al., 2017; Martini et al., 2019	isolated from M. smegmatis genomic DNA using P-SMEG05 and P-SMEG06
AB_008	Test promoter	GCCATAGGCTGACCGGTTTGGTGAGCGCGTAAAGCGGTTATCGACAGGAC	Li et al., 2017; Martini et al., 2019	gBlock, IDT
AB_009	Test promoter	GCAAGGGGACTGTTTTGGCTGATCGGGGGTGAGTCGGCTAGTCTTGTCGA	Li et al., 2017; Martini et al., 2019	gBlock, IDT
AB_010	Test promoter	AGACGCATATCACACGCTTAATCGAGGGCGCAGGTGGGTATCACTGTAGT	Li et al., 2017; Martini et al., 2019	gBlock, IDT
AB_011	Test promoter	CACGCGCGGTGGTTCTGGCGCGCTTCCTCTCGCGCACGTAATTTGGGGAC	Li et al., 2017; Martini et al., 2019	gBlock, IDT
AB_012	Test promoter	CCAGGGGGTGGGGTTAGCTTTCGTCAGCTTGCGTGGGTACGGTCGTCGTC	Li et al., 2017; Martini et al., 2019	gBlock, IDT
AB_013	Test promoter	TGATACGCGAACGCGTTTGTCCGAGCGTCGCTGGGGATATTCTGCCGATC	Li et al., 2017; Martini et al., 2019	gBlock, IDT
AB_014	Test promoter	CACTCGCGGTGTTCACCCACGTCTTGACCGCGACCGGGGATAATGGTGGT	Li et al., 2017; Martini et al., 2019	gBlock, IDT
AB_015	Test promoter	CAGCCTGTGGATGAGTCGGGAATAGCCGCAGAACGAGGTACCGTTGACAT	Li et al., 2017; Martini et al., 2019	gBlock, IDT
AB_016	Test promoter	GATCCACGCCTGGCAAAAATGGCTGGCATGCAGGCGATACAATCGCCGTT	Li et al., 2017; Martini et al., 2019	gBlock, IDT
AB_017	Test promoter	GATCCAGTGAGGTTCACCTGCGTTTGTTCGCTGACGCGATAACGTCGGGT	Li et al., 2017; Martini et al., 2019	gBlock, IDT
AB_018	Test promoter	CCGAATCGTGACTCAAAGATTCCTTAATAGTGACCCATACGCTCAGAGTC	Li et al., 2017; Martini et al., 2019	gBlock, IDT
AB_019	Test promoter	TTCACTGGCCCGGATCGTTTACCCCGTGCCCGCATGGCAACATGAACCGC	Li et al., 2017; Martini et al., 2019	gBlock, IDT
mCherry intrinsic ribosomal binding site	RBS	GCAGTTCGGTTGCTGGCTCAGATAATAAGACACTACTCCGGGTCTCATACTGTACCCGTGTGTACGACCAGCACGGCATACATCATTTCGACGCCGAGAGATTCGCCGCCCGAAATGAGCACGATCCGGATCCATAGTCTCGAAGGGCGAGGAGGACAACAATGAGAGACCCGATACCCAGAATACTTCCTGTGGAGGCAGATTGGTTACC	Carrol et al., 2010	gBlock, IDT
M. smegmatis codon optimized mCherry	Reporter Gene	see source	Carrol et al., 2010	isolated from pCHERRY3 (Carrol et al., 2010) using P-SMEG09 and P-SMEG10
sfGFP	Reporter Gene	see source	Pédelacq et al., 2006	already in stock
ttsbiB	Terminator	GCAGTTCGGTTGCTGGCTCAGATAATAAGACACTACTCCGGGTCTCaAGGTAAAAAAAAAAGCGCCGCAGTTGCGGCGCTTTTTTTTTTGCTTaGAGACCCGATACCCAGAATACTTCCTGTGGAGGCAGATTGGTTACC	Huff et al., 2010	isolated from pML1342 (Huff et al., 2010) using P-SMEG14N and P-SMEG15N

## Sheet: Table S7
Table S7. Primers & Plasmids Used in this Study
Primer	Sequence	Function
P-UNS1R	GAGACGAGACGAGACAGC	UNS1 reverse primer
P-UNS10R	GGTGGAAGGGCTCGGAGTTG	UNS10 reverse primer
P-SMEG01	GCTCAGATAATAAGACACTACTCCGGGTCTCAGGAGGTCGCGGTCGGCCCT	part isolation
P-SMEG02	CACAGGAAGTATTCTGGGTATCGGGTCTCTAGTAGATCCACCACAATACCAGGGC	part isolation
P-SMEG03	GCTCAGATAATAAGACACTACTCCGGGTCTCAGGAGCCTGCCACGATCAGCC	part isolation
P-SMEG04	CACAGGAAGTATTCTGGGTATCGGGTCTCTAGTAAAACAGAACGGTAGGGGG	part isolation
P-SMEG05	GCTCAGATAATAAGACACTACTCCGGGTCTCAGGAGTACATGCACTGCACGCAC	part isolation
P-SMEG06	CACAGGAAGTATTCTGGGTATCGGGTCTCTAGTAAGTTCCACGGTAAATACGCAG	part isolation
P-SMEG09	GCTCAGATAATAAGACACTACTCCGGGTCTCAAATGGCGATCATCAAGGAG	part isolation
P-SMEG10	CACAGGAAGTATTCTGGGTATCGGGTCTCTACCTTCACTTGTACAGCTCGTCC	part isolation
P-SMEG11	GCTCAGATAATAAGACACTACTCCGGGTCTCAGGAGGGGAGAACCCACCC	part isolation
P-SMEG12	CACAGGAAGTATTCTGGGTATCGGGTCTCTAGTATCCCAGAGCCTACTCG	part isolation
P-SMEG14N	GCTCAGATAATAAGACACTACTCCGGGTCTCaAGGTAAAAAAAAAAGCGCCGCAGTT	part isolation
P-SMEG15N	CACAGGAAGTATTCTGGGTATCGGGTCTCtAAGCAAAAAAAAAAGCGCCGCAACT	part isolation
P-SMEG18G	ATGACGATAAATCCAGATCCATGAGGGTCTCATACTGTACCCGTGTGTACGACC	pSUM9 assembly
P-SMEG24G	CTCATGGATCTGGATTTATCGTCATGGTCTCTCTCCGACTTTGCGTG	pSUM9 assembly
P-SMEG25	GAGACGAGACGAGACAGCCTGAGAATGGATGCGAGTAATGTATTCCGCTTCCTCG	pSUM9 assembly (pSUM-lacZ-GFP linearization)
P-SMEG26	CCAGGATACATAGATTACCACAACTCCGAGCCCTTCCACCCGAAGAACTCCAGCA	pSUM9 assembly (pSUM-lacZ-GFP linearization)
P-SMEG69	CTCATAGATCTCGATTTATCATTATGGTCTCTTACTGTACCCGTGTG	pSUM9 assembly
P-SMEG70	ATAATGATAAATCGAGATCTATGAGGGTCTCACTCCGCACTGAAGGT	pSUM9 assembly
P-SMEG74	GAGTTTGTCCTGCGTGTGCT	AB_004 insertion confirmation
P-SMEG75	GCCCTGGTATTGTGGTGGATC	AB_001 insertion confirmation
P-SMEG76	CGCCCCCTACCGTTCTGTTT	AB_002 insertion confirmation
P-SMEG77	GTTTCAGTTATGCTGCGGGC	AB_003 insertion confirmation
P-SMEG78	GCACACGTCGACCGAGGATC	AB_006 insertion confirmation
P-SMEG79	GACCTGCGTATTTACCGTGGAACT	AB_007 insertion confirmation
P-SMEG80	GCGTAAAGCGGTTATCGACAGGAC	AB_008 insertion confirmation
P-SMEG81	GTGAGTCGGCTAGTCTTGTCGA	AB_009 insertion confirmation
P-SMEG82	GCAGGTGGGTATCACTGTAGT	AB_010 insertion confirmation
P-SMEG83	CGCGCACGTAATTTGGGGAC	AB_011 insertion confirmation
P-SMEG84	CGTGGGTACGGTCGTCGTC	AB_012 insertion confirmation
P-SMEG85	GCTGGGGATATTCTGCCGATC	AB_013 insertion confirmation
P-SMEG86	CGACCGGGGATAATGGTGGT	AB_014 insertion confirmation
P-SMEG87	CAGAACGAGGTACCGTTGACAT	AB_015 insertion confirmation
P-SMEG88	CAGGCGATACAATCGCCGTT	AB_016 insertion confirmation
P-SMEG89	CTGACGCGATAACGTCGGGT	AB_017 insertion confirmation
P-SMEG90	GTGACCCATACGCTCAGAGTC	AB_018 insertion confirmation
P-SMEG91	GCATGGCAACATGAACCGC	AB_019 insertion confirmation
Plasmid	Source	Function
pSB1C3	Part:pSB1C3, iGEM Registery (Che, 2008)	part storage vector
pCHERRY3	pCHERRY3 was a gift from Dr. Tanya Parish (Addgene plasmid # 24659)	part isolation
pML1342	pML1342 was a gift from Dr. Michael Niederweis (Addgene plasmid # 32376)	part isolation
pSUM-lacZ-GFP	pSUM-lacZ-GFP was a gift from Dr. Nicolai van Oers (Addgene plasmid # 109285)	backbone generation
